# Supplementary material for: Brain plasticity and sensorimotor deterioration as a function of 70 days head down tilt bed rest
Source: PLoS One. 2017 Aug 2;12(8):e0182236. doi: 10.1371/journal.pone.0182236 (PMC5540603; doi:10.1371/journal.pone.0182236)
Supplement: S1 Table — (XLSX) [file pone.0182236.s001.xlsx]

## Sheet: Overview
	Supplementary tables to:
	Brain Plasticity and Sensorimotor Deterioration as a Function of 70 Days Head Down Tilt Bed Rest
	Vincent Koppelmans, Jacob J. Bloomberg, Yiri E. De Dios, Scott J. Wood, Patricia A. Reuter-Lorenz,
	Igor S. Kofman, Roy Riascos, Ajitkumar P. Mulavara, Rachael D. Seidler
	This sheet contains an overview of locations in which we observed gray matter changes for the following contrasts:
	Head Down tilt Bed Rest (HDBR) subjects vs. Control subjects
	∆ Contrast *
	Pre-HDBR to 8.5 Days in HDBR
	Pre-HDBR to 50.5 Days in HDBR
	Pre-HDBR to 66 Days in HDBR
	Pre-HDBR to 7 Days post-HDBR
	Pre-HDBR to 12 Days post-HDBR
	Anatomical labels of all peak voxels with a minimum distance of 1cm within clusters showing significant (family wise
	error corrected) gray matter changes are reported. Coordinates refer to the MNI coordinate system in mm.
	* The ∆ contrast is described in the manuscript (see Figure 1B). In terms of focal gray matter volume it assumes
	a stable baseline (no changes before bed rest) with increases/decreases during bed rest and recovery post bed rest.
	Coordinates printed in blue indicate regions with gray matter decreases
	Coordinates printed in red indicate regions with gray matter increases
	Regions highlighted in green are obtained from the Harvard-Oxford Cortical Structural Atlas
	Regions highlighted in blue are obtained from the Harvard-Oxford Subcortical Structural Atlas
	Regions highlighted in orange are obtained from the Cerebellar Atlas in MNI152 space after normalization with FNIRT
	These atlasses are bundeld with Oxford Centre for Functional MRI of the Brain Software Library
	http://fsl.fmrib.ox.ac.uk/fsl/fslwiki/FSL
	http://fsl.fmrib.ox.ac.uk/fsl/fslwiki/Atlases

## Sheet: HDBR vs Control
	Focal Gray Matter Changes With Bed Rest Following the ∆ Contrast
	X	Y	Z	Brain Region		Counts	BACK TO OVERVIEW
	Gray Matter Decrease
	-1.5	28.5	37.5	Paracingulate Gyrus		3	Lateral Occipital Cortex; inferior division
	-37.5	7.5	24	Precentral Gyrus		3	Inferior Frontal Gyrus; pars opercularis
	1.5	39	19.5	Cingulate Gyrus; anterior division		2	Occipital Pole
	-40.5	21	18	Inferior Frontal Gyrus; pars opercularis		1	Subcallosal Cortex
	-46.5	9	18	Inferior Frontal Gyrus; pars opercularis		1	Right Caudate
	27	49.5	15	Frontal Pole		1	Precentral Gyrus
	-4.5	18	3	Subcallosal Cortex		1	Paracingulate Gyrus
	4.5	12	0	Right Caudate		1	Frontal Pole
	-43.5	-90	10.5	Occipital Pole		1	Cingulate Gyrus; anterior division
	-52.5	-82.5	6	Lateral Occipital Cortex; inferior division
	-46.5	-88.5	0	Lateral Occipital Cortex; inferior division
	-39	-94.5	-9	Occipital Pole
	-55.5	-75	-6	Lateral Occipital Cortex; inferior division
	42	12	19.5	Inferior Frontal Gyrus; pars opercularis
	Gray Matter Increase
	0	-24	69	Precentral Gyrus		3	Parietal Operculum Cortex
	21	-54	66	Superior Parietal Lobule		2	Superior Parietal Lobule
	-21	-49.5	64.5	Superior Parietal Lobule		2	Precentral Gyrus
	37.5	-24	63	Postcentral Gyrus		2	Postcentral Gyrus
	24	-28.5	57	Postcentral Gyrus		1	Central Opercular Cortex
	25.5	-9	52.5	Precentral Gyrus
	-34.5	-37.5	21	Parietal Operculum Cortex
	-42	-24	24	Parietal Operculum Cortex
	-37.5	-6	18	Central Opercular Cortex
	46.5	-36	22.5	Parietal Operculum Cortex

## Sheet: ∆ Contrast
	Focal Gray Matter Changes With Bed Rest Following the ∆ Contrast
	X	Y	Z	Brain Region		Counts	BACK TO OVERVIEW
	Gray Matter Decrease
	-46.5	12	-10.5	Temporal Pole		5	Occipital Pole
	-31.5	21	-7.5	Insular Cortex		5	Cingulate Gyrus; posterior division
	-9	16.5	1.5	Left Caudate		4	Precentral Gyrus
	6	16.5	1.5	Right Caudate		4	Postcentral Gyrus
	0	51	-10.5	Frontal Medial Cortex		3	Temporal Pole
	42	24	1.5	Frontal Operculum Cortex		3	Supramarginal Gyrus; anterior division
	-13.5	-21	36	Cingulate Gyrus; posterior division		3	Lateral Occipital Cortex; superior division
	-13.5	-37.5	33	Cingulate Gyrus; posterior division		2	Lateral Occipital Cortex; inferior division
	13.5	-16.5	36	Cingulate Gyrus; posterior division		2	Inferior Temporal Gyrus; anterior division
	12	-37.5	33	Cingulate Gyrus; posterior division		1	Temporal Occipital Fusiform Cortex
	49.5	-1.5	-37.5	Inferior Temporal Gyrus; anterior division		1	Temporal Fusiform Cortex; posterior division
	34.5	7.5	-42	Temporal Pole		1	Temporal Fusiform Cortex; anterior division
	36	-9	-40.5	Temporal Fusiform Cortex; posterior division		1	Supramarginal Gyrus; posterior division
	-27	-3	42	Precentral Gyrus		1	Supracalcarine Cortex
	-42	-12	28.5	Postcentral Gyrus		1	Superior Frontal Gyrus
	-34.5	-12	39	Precentral Gyrus		1	Right Hippocampus
	15	-6	-16.5	Right Amygdala		1	Right Caudate
	25.5	-10.5	-19.5	Right Hippocampus		1	Right Amygdala
	45	-7.5	27	Postcentral Gyrus		1	Precuneous Cortex
	36	-10.5	36	Precentral Gyrus		1	Left X
	42	-27	34.5	Supramarginal Gyrus; anterior division		1	Left Caudate
	36	-40.5	34.5	Supramarginal Gyrus; posterior division		1	Insular Cortex
	43.5	-87	21	Lateral Occipital Cortex; superior division		1	Frontal Orbital Cortex
	51	-81	10.5	Lateral Occipital Cortex; inferior division		1	Frontal Operculum Cortex
	-34.5	-40.5	33	Supramarginal Gyrus; anterior division		1	Frontal Medial Cortex
	-40.5	-30	33	Supramarginal Gyrus; anterior division		1	Cuneal Cortex
	-42	-91.5	18	Lateral Occipital Cortex; superior division		1	Cingulate Gyrus; anterior division
	-46.5	-90	6	Lateral Occipital Cortex; inferior division
	-28.5	-97.5	21	Occipital Pole
	-46.5	-1.5	-39	Inferior Temporal Gyrus; anterior division
	-34.5	6	-40.5	Temporal Pole
	27	-58.5	22.5	Cuneal Cortex
	28.5	-1.5	42	Precentral Gyrus
	-22.5	-61.5	22.5	Supracalcarine Cortex
	0	-28.5	22.5	Cingulate Gyrus; posterior division
	1.5	-12	27	Cingulate Gyrus; anterior division
	58.5	-15	25.5	Postcentral Gyrus
	25.5	-40.5	-12	Temporal Occipital Fusiform Cortex
	-19.5	-39	48	Postcentral Gyrus
	-19.5	34.5	36	Superior Frontal Gyrus
	-30	-66	30	Lateral Occipital Cortex; superior division
	-28.5	-9	-37.5	Temporal Fusiform Cortex; anterior division
	-6	-99	27	Occipital Pole
	-3	-102	16.5	Occipital Pole
	-21	-52.5	6	Precuneous Cortex
	-4.5	-100	22.5	Occipital Pole
	-16.5	-42	-48	Left X
	22.5	-96	27	Occipital Pole
	13.5	13.5	-16.5	Frontal Orbital Cortex
	Gray Matter Increase
	27	-67.5	42	Lateral Occipital Cortex; superior division		7	Precentral Gyrus
	-22.5	-67.5	45	Lateral Occipital Cortex; superior division		5	Central Opercular Cortex
	28.5	-55.5	54	Superior Parietal Lobule		4	Frontal Pole
	-30	-51	45	Superior Parietal Lobule		3	Frontal Orbital Cortex
	37.5	-52.5	49.5	Angular Gyrus		2	Superior Parietal Lobule
	-4.5	-69	-10.5	Vermis VI		2	Postcentral Gyrus
	-33	-37.5	19.5	Parietal Operculum Cortex		2	Parietal Operculum Cortex
	-39	-18	24	Central Opercular Cortex		2	Lateral Occipital Cortex; superior division
	-57	-42	36	Supramarginal Gyrus; posterior division		2	Inferior Temporal Gyrus; posterior division
	46.5	-36	24	Parietal Operculum Cortex		2	Cingulate Gyrus; anterior division
	39	-18	24	Central Opercular Cortex		1	Vermis VI
	15	-27	16.5	Right Thalamus		1	Temporal Fusiform Cortex; posterior division
	25.5	-39	1.5	Right Hippocampus		1	Temporal Fusiform Cortex; anterior division
	-15	48	-27	Frontal Pole		1	Supramarginal Gyrus; posterior division
	-21	30	-27	Frontal Orbital Cortex		1	Supramarginal Gyrus; anterior division
	-22.5	57	-19.5	Frontal Pole		1	Subcallosal Cortex
	-40.5	-37.5	-33	Left VI		1	Right V
	-51	-39	-30	Inferior Temporal Gyrus; posterior division		1	Right Thalamus
	46.5	-37.5	-31.5	Inferior Temporal Gyrus; posterior division		1	Right Hippocampus
	33	-30	-33	Right V		1	Occipital Fusiform Gyrus
	42	0	34.5	Precentral Gyrus		1	Middle Temporal Gyrus; temporooccipital part
	43.5	-1.5	19.5	Central Opercular Cortex		1	Left VIIb
	-45	-1.5	18	Central Opercular Cortex		1	Left VI
	25.5	-10.5	57	Precentral Gyrus		1	Heschl's Gyrus (includes H1 and H2)
	33	30	-25.5	Frontal Orbital Cortex		1	Frontal Operculum Cortex
	28.5	45	-22.5	Frontal Pole		1	Cuneal Cortex
	-24	-12	57	Precentral Gyrus		1	Angular Gyrus
	45	-16.5	39	Postcentral Gyrus
	-42	-3	37.5	Precentral Gyrus
	37.5	-4.5	-52.5	Temporal Fusiform Cortex; posterior division
	30	3	-52.5	Temporal Fusiform Cortex; anterior division
	39	-27	1.5	Heschl's Gyrus (includes H1 and H2)
	52.5	-46.5	12	Middle Temporal Gyrus; temporooccipital part
	18	40.5	4.5	Cingulate Gyrus; anterior division
	36	-7.5	49.5	Precentral Gyrus
	-33	-12	51	Precentral Gyrus
	-45	-19.5	40.5	Postcentral Gyrus
	36	10.5	13.5	Central Opercular Cortex
	-39	-40.5	-49.5	Left VIIb
	-15	39	10.5	Cingulate Gyrus; anterior division
	-37.5	-21	48	Precentral Gyrus
	-37.5	15	10.5	Frontal Operculum Cortex
	21	18	-25.5	Frontal Orbital Cortex
	4.5	18	-27	Subcallosal Cortex
	60	-21	31.5	Supramarginal Gyrus; anterior division
	0	-79.5	19.5	Cuneal Cortex
	19.5	-85.5	-7.5	Occipital Fusiform Gyrus
	15	60	-25.5	Frontal Pole

## Sheet: Pre HDBR vs 8.5 days in HDBR
	Focal Gray Matter Changes From Pre Bed Rest to 8.5 Days in Bed Rest
	X	Y	Z	Primary Region		Counts	BACK TO OVERVIEW
	Gray Matter Decrease
	31.5	21	-13.5	Frontal Orbital Cortex		7	Frontal Pole
	39	19.5	-6	Insular Cortex		5	Temporal Pole
	36	25.5	1.5	Insular Cortex		4	Insular Cortex
	57	-9	-15	Middle Temporal Gyrus; posterior division		4	Cingulate Gyrus; posterior division
	34.5	37.5	-13.5	Frontal Pole		3	Supramarginal Gyrus; anterior division
	51	10.5	-24	Temporal Pole		3	Paracingulate Gyrus
	-33	19.5	-9	Insular Cortex		2	Right Amygdala
	-34.5	25.5	0	Insular Cortex		2	Precentral Gyrus
	-45	13.5	-12	Temporal Pole		2	Middle Temporal Gyrus; posterior division
	-33	36	-15	Frontal Orbital Cortex		2	Inferior Temporal Gyrus; anterior division
	-51	7.5	-6	Temporal Pole		2	Frontal Orbital Cortex
	-21	57	-4.5	Frontal Pole		1	Right Hippocampus
	1.5	48	-10.5	Frontal Medial Cortex		1	Precuneous Cortex
	-6	46.5	0	Paracingulate Gyrus		1	Middle Temporal Gyrus; anterior division
	7.5	48	15	Paracingulate Gyrus		1	Left Caudate
	-6	51	16.5	Paracingulate Gyrus		1	Inferior Frontal Gyrus; pars opercularis
	-7.5	16.5	3	Left Caudate		1	Frontal Medial Cortex
	24	58.5	0	Frontal Pole		1	Central Opercular Cortex
	34.5	54	6	Frontal Pole
	46.5	45	-7.5	Frontal Pole
	46.5	43.5	7.5	Frontal Pole
	40.5	54	-4.5	Frontal Pole
	-55.5	-3	-16.5	Middle Temporal Gyrus; anterior division
	-51	6	-25.5	Temporal Pole
	-60	-18	-10.5	Middle Temporal Gyrus; posterior division
	-45	10.5	-34.5	Temporal Pole
	-13.5	-21	34.5	Cingulate Gyrus; posterior division
	13.5	-6	-16.5	Right Amygdala
	22.5	-1.5	-16.5	Right Amygdala
	12	-15	36	Cingulate Gyrus; posterior division
	13.5	-25.5	34.5	Cingulate Gyrus; posterior division
	-40.5	9	16.5	Central Opercular Cortex
	-40.5	13.5	25.5	Inferior Frontal Gyrus; pars opercularis
	-34.5	-40.5	33	Supramarginal Gyrus; anterior division
	-39	-31.5	33	Supramarginal Gyrus; anterior division
	-27	-3	42	Precentral Gyrus
	25.5	-55.5	21	Precuneous Cortex
	28.5	-9	-24	Right Hippocampus
	51	-3	-37.5	Inferior Temporal Gyrus; anterior division
	-46.5	-1.5	-39	Inferior Temporal Gyrus; anterior division
	40.5	-27	34.5	Supramarginal Gyrus; anterior division
	28.5	-1.5	42	Precentral Gyrus
	-13.5	-40.5	33	Cingulate Gyrus; posterior division
	Gray Matter Increase
	13.5	-75	40.5	Precuneous Cortex		6	Precuneous Cortex
	6	-54	51	Precuneous Cortex		5	Lateral Occipital Cortex; superior division
	7.5	-37.5	49.5	Precuneous Cortex		5	Lateral Occipital Cortex; inferior division
	-6	-49.5	52.5	Precuneous Cortex		3	Postcentral Gyrus
	-7.5	-37.5	46.5	Precuneous Cortex		2	Superior Parietal Lobule
	-4.5	-64.5	43.5	Precuneous Cortex		2	Left Crus I
	-31.5	-51	45	Superior Parietal Lobule		2	Angular Gyrus
	-22.5	-67.5	43.5	Lateral Occipital Cortex; superior division		1	Supramarginal Gyrus; anterior division
	-27	-75	36	Lateral Occipital Cortex; superior division		1	Right VI
	-22.5	-42	63	Postcentral Gyrus		1	Right Crus II
	-22.5	-64.5	55.5	Lateral Occipital Cortex; superior division		1	Right Crus I
	-43.5	-36	45	Supramarginal Gyrus; anterior division		1	Planum Temporale
	27	-67.5	40.5	Lateral Occipital Cortex; superior division		1	Parietal Operculum Cortex
	37.5	-54	48	Angular Gyrus		1	Occipital Pole
	34.5	-37.5	52.5	Superior Parietal Lobule		1	Middle Temporal Gyrus; temporooccipital part
	19.5	-40.5	67.5	Postcentral Gyrus		1	Lingual Gyrus
	16.5	-64.5	58.5	Lateral Occipital Cortex; superior division		1	Left VI
	-6	-69	-9	Left VI		1	Heschl's Gyrus (includes H1 and H2)
	-3	-61.5	1.5	Lingual Gyrus		1	Cuneal Cortex
	7.5	-69	-15	Right VI		1	Cingulate Gyrus; posterior division
	-30	-34.5	19.5	Planum Temporale		1	Central Opercular Cortex
	33	-33	19.5	Parietal Operculum Cortex
	24	-81	-36	Right Crus II
	28.5	-75	-27	Right Crus I
	-25.5	-87	3	Lateral Occipital Cortex; inferior division
	-34.5	-79.5	0	Lateral Occipital Cortex; inferior division
	-9	-76.5	34.5	Cuneal Cortex
	24	-87	3	Occipital Pole
	-24	-81	-33	Left Crus I
	-1.5	-42	16.5	Cingulate Gyrus; posterior division
	-39	-64.5	13.5	Lateral Occipital Cortex; inferior division
	46.5	-45	7.5	Middle Temporal Gyrus; temporooccipital part
	39	-18	19.5	Central Opercular Cortex
	-19.5	-31.5	64.5	Postcentral Gyrus
	46.5	-51	24	Angular Gyrus
	36	-70.5	4.5	Lateral Occipital Cortex; inferior division
	39	-60	15	Lateral Occipital Cortex; inferior division
	39	-27	1.5	Heschl's Gyrus (includes H1 and H2)
	-19.5	-78	-25.5	Left Crus I

## Sheet: Pre HDBR vs 50.5 days in HDBR
	Focal Gray Matter Changes From Pre Bed Rest to 50.5 Days in Bed Rest
	X	Y	Z	Primary Region		Counts	BACK TO OVERVIEW
	Gray Matter Decrease
	-46.5	12	-10.5	Temporal Pole		5	Cingulate Gyrus; posterior division
	-33	19.5	-9	Insular Cortex		4	Precentral Gyrus
	31.5	21	-13.5	Frontal Orbital Cortex		3	Temporal Pole
	0	51	-10.5	Frontal Medial Cortex		3	Supramarginal Gyrus; anterior division
	42	24	1.5	Frontal Operculum Cortex		3	Postcentral Gyrus
	6	16.5	1.5	Right Caudate		2	Precuneous Cortex
	-13.5	-22.5	34.5	Cingulate Gyrus; posterior division		2	Lateral Occipital Cortex; superior division
	-13.5	-37.5	33	Cingulate Gyrus; posterior division		2	Inferior Temporal Gyrus; anterior division
	13.5	-15	36	Cingulate Gyrus; posterior division		1	Temporal Fusiform Cortex; posterior division
	12	-37.5	33	Cingulate Gyrus; posterior division		1	Supramarginal Gyrus; posterior division
	-27	-3	42	Precentral Gyrus		1	Supracalcarine Cortex
	-42	-12	28.5	Postcentral Gyrus		1	Right Hippocampus
	-34.5	-10.5	39	Precentral Gyrus		1	Right Caudate
	15	-6	-16.5	Right Amygdala		1	Right Amygdala
	25.5	-10.5	-19.5	Right Hippocampus		1	Occipital Pole
	49.5	-1.5	-37.5	Inferior Temporal Gyrus; anterior division		1	Lingual Gyrus
	34.5	7.5	-42	Temporal Pole		1	Lateral Occipital Cortex; inferior division
	36	-10.5	36	Precentral Gyrus		1	Insular Cortex
	45	-7.5	27	Postcentral Gyrus		1	Frontal Orbital Cortex
	40.5	-27	34.5	Supramarginal Gyrus; anterior division		1	Frontal Operculum Cortex
	37.5	-40.5	33	Supramarginal Gyrus; posterior division		1	Frontal Medial Cortex
	36	-51	34.5	Angular Gyrus		1	Cingulate Gyrus; anterior division
	-34.5	-40.5	33	Supramarginal Gyrus; anterior division		1	Angular Gyrus
	-39	-30	33	Supramarginal Gyrus; anterior division
	43.5	-87	22.5	Lateral Occipital Cortex; superior division
	51	-81	12	Lateral Occipital Cortex; inferior division
	28.5	-1.5	42	Precentral Gyrus
	25.5	-57	21	Precuneous Cortex
	-46.5	-1.5	-39	Inferior Temporal Gyrus; anterior division
	-33	6	-40.5	Temporal Pole
	-42	-91.5	18	Lateral Occipital Cortex; superior division
	-31.5	-97.5	16.5	Occipital Pole
	-22.5	-60	21	Supracalcarine Cortex
	1.5	-30	22.5	Cingulate Gyrus; posterior division
	1.5	-12	27	Cingulate Gyrus; anterior division
	37.5	-10.5	-40.5	Temporal Fusiform Cortex; posterior division
	58.5	-15	25.5	Postcentral Gyrus
	24	-39	-13.5	Lingual Gyrus
	-21	-52.5	7.5	Precuneous Cortex
	Gray Matter Increase
	25.5	-66	43.5	Lateral Occipital Cortex; superior division		7	Precentral Gyrus
	-22.5	-67.5	45	Lateral Occipital Cortex; superior division		4	Central Opercular Cortex
	-30	-51	45	Superior Parietal Lobule		3	Lateral Occipital Cortex; superior division
	28.5	-55.5	52.5	Superior Parietal Lobule		3	Frontal Pole
	-25.5	-75	36	Lateral Occipital Cortex; superior division		3	Frontal Orbital Cortex
	13.5	-75	40.5	Precuneous Cortex		2	Superior Parietal Lobule
	-6	-69	-12	Left VI		2	Right VI
	24	-81	-36	Right Crus II		2	Postcentral Gyrus
	-4.5	-60	0	Lingual Gyrus		2	Parietal Operculum Cortex
	7.5	-69	-12	Right VI		2	Left VI
	-24	-81	-34.5	Left Crus II		2	Frontal Operculum Cortex
	0	-39	15	Cingulate Gyrus; posterior division		1	Temporal Fusiform Cortex; posterior division
	-33	-36	21	Parietal Operculum Cortex		1	Temporal Fusiform Cortex; anterior division
	-39	-18	24	Central Opercular Cortex		1	Supramarginal Gyrus; posterior division
	-57	-43.5	34.5	Supramarginal Gyrus; posterior division		1	Right V
	46.5	-34.5	24	Parietal Operculum Cortex		1	Right Thalamus
	39	-18	24	Central Opercular Cortex		1	Right Crus II
	13.5	-27	16.5	Right Thalamus		1	Precuneous Cortex
	25.5	-39	1.5	Parahippocampal Gyrus; posterior division		1	Parahippocampal Gyrus; posterior division
	-16.5	-6	25.5	Left Caudate		1	Occipital Fusiform Gyrus
	-18	43.5	-25.5	Frontal Pole		1	Middle Temporal Gyrus; temporooccipital part
	-13.5	52.5	-27	Frontal Pole		1	Lingual Gyrus
	-18	33	-27	Frontal Orbital Cortex		1	Left Crus II
	-22.5	58.5	-19.5	Frontal Pole		1	Left Caudate
	-40.5	-37.5	-33	Left VI		1	Inferior Temporal Gyrus; posterior division
	-51	-39	-30	Inferior Temporal Gyrus; posterior division		1	Cuneal Cortex
	46.5	-37.5	-31.5	Right VI		1	Cingulate Gyrus; posterior division
	33	-30	-33	Right V		1	Cingulate Gyrus; anterior division
	42	0	34.5	Precentral Gyrus
	25.5	-10.5	55.5	Precentral Gyrus
	-40.5	-3	19.5	Central Opercular Cortex
	-24	-12	57	Precentral Gyrus
	45	-16.5	40.5	Postcentral Gyrus
	-42	-3	37.5	Precentral Gyrus
	37.5	-4.5	-52.5	Temporal Fusiform Cortex; posterior division
	28.5	6	-52.5	Temporal Fusiform Cortex; anterior division
	43.5	-1.5	19.5	Central Opercular Cortex
	33	30	-25.5	Frontal Orbital Cortex
	36	-6	49.5	Precentral Gyrus
	-34.5	-10.5	51	Precentral Gyrus
	48	-46.5	12	Middle Temporal Gyrus; temporooccipital part
	18	40.5	4.5	Cingulate Gyrus; anterior division
	-43.5	-19.5	40.5	Postcentral Gyrus
	36	12	12	Frontal Operculum Cortex
	-37.5	-22.5	49.5	Precentral Gyrus
	-37.5	15	10.5	Frontal Operculum Cortex
	19.5	16.5	-25.5	Frontal Orbital Cortex
	0	-79.5	19.5	Cuneal Cortex
	19.5	-85.5	-7.5	Occipital Fusiform Gyrus

## Sheet: Pre HDBR vs 66 days in HDBR
	Focal Gray Matter Changes From Pre Bed Rest to 66 Days in Bed Rest
	X	Y	Z	Primary Region		Counts	BACK TO OVERVIEW
	Gray Matter Decrease
	-46.5	12	-10.5	Temporal Pole
	-31.5	21	-7.5	Insular Cortex		5	Cingulate Gyrus; posterior division
	-9	16.5	1.5	Left Caudate		4	Precentral Gyrus
	1.5	49.5	-9	Frontal Medial Cortex		4	Occipital Pole
	6	16.5	1.5	Right Caudate		3	Temporal Pole
	42	24	1.5	Frontal Operculum Cortex		3	Supramarginal Gyrus; anterior division
	-13.5	-21	34.5	Cingulate Gyrus; posterior division		3	Postcentral Gyrus
	-13.5	-37.5	33	Cingulate Gyrus; posterior division		3	Lateral Occipital Cortex; inferior division
	13.5	-21	36	Cingulate Gyrus; posterior division		2	Lateral Occipital Cortex; superior division
	12	-37.5	33	Cingulate Gyrus; posterior division		2	Inferior Temporal Gyrus; anterior division
	49.5	-1.5	-37.5	Inferior Temporal Gyrus; anterior division		1	Temporal Fusiform Cortex; posterior division
	36	7.5	-42	Temporal Pole		1	Supramarginal Gyrus; posterior division
	37.5	-9	-40.5	Temporal Fusiform Cortex; posterior division		1	Supracalcarine Cortex
	15	-6	-15	Right Amygdala		1	Right Hippocampus
	25.5	-10.5	-19.5	Right Hippocampus		1	Right Caudate
	45	-7.5	27	Postcentral Gyrus		1	Right Amygdala
	36	-10.5	36	Precentral Gyrus		1	Precuneous Cortex
	43.5	-87	21	Lateral Occipital Cortex; superior division		1	Parahippocampal Gyrus; anterior division
	51	-81	9	Lateral Occipital Cortex; inferior division		1	Left Caudate
	57	-72	12	Lateral Occipital Cortex; inferior division		1	Insular Cortex
	42	-27	34.5	Supramarginal Gyrus; anterior division		1	Frontal Operculum Cortex
	36	-39	34.5	Supramarginal Gyrus; posterior division		1	Frontal Medial Cortex
	-27	-3	42	Precentral Gyrus
	-42	-91.5	18	Lateral Occipital Cortex; superior division
	-31.5	-97.5	16.5	Occipital Pole
	-49.5	-87	3	Lateral Occipital Cortex; inferior division
	-34.5	-40.5	33	Supramarginal Gyrus; anterior division
	-40.5	-30	33	Supramarginal Gyrus; anterior division
	-42	-12	28.5	Postcentral Gyrus
	-34.5	-13.5	37.5	Precentral Gyrus
	-46.5	-1.5	-39	Inferior Temporal Gyrus; anterior division
	-36	4.5	-40.5	Temporal Pole
	25.5	-57	21	Precuneous Cortex
	28.5	-1.5	42	Precentral Gyrus
	-24	-61.5	22.5	Supracalcarine Cortex
	1.5	-28.5	22.5	Cingulate Gyrus; posterior division
	58.5	-15	25.5	Postcentral Gyrus
	-28.5	-10.5	-36	Parahippocampal Gyrus; anterior division
	-6	-99	27	Occipital Pole
	-3	-102	16.5	Occipital Pole
	-4.5	-100	22.5	Occipital Pole
	Gray Matter Increase
	27	-67.5	42	Lateral Occipital Cortex; superior division		7	Precentral Gyrus
	-22.5	-67.5	45	Lateral Occipital Cortex; superior division		5	Frontal Pole
	28.5	-55.5	54	Superior Parietal Lobule		4	Central Opercular Cortex
	-30	-51	45	Superior Parietal Lobule		3	Inferior Temporal Gyrus; posterior division
	13.5	-75	40.5	Precuneous Cortex		2	Superior Parietal Lobule
	-4.5	-69	-10.5	Vermis VI		2	Postcentral Gyrus
	-33	-37.5	19.5	Parietal Operculum Cortex		2	Parietal Operculum Cortex
	-39	-19.5	24	Central Opercular Cortex		2	Left VI
	46.5	-36	24	Parietal Operculum Cortex		2	Lateral Occipital Cortex; superior division
	39	-18	24	Central Opercular Cortex		2	Frontal Orbital Cortex
	15	-27	16.5	Right Thalamus		1	Vermis VI
	-13.5	52.5	-27	Frontal Pole		1	Temporal Fusiform Cortex; anterior division
	-18	43.5	-25.5	Frontal Pole		1	Right V
	-19.5	28.5	-27	Frontal Orbital Cortex		1	Right Thalamus
	-22.5	57	-19.5	Frontal Pole		1	Precuneous Cortex
	42	0	34.5	Precentral Gyrus		1	Middle Temporal Gyrus; temporooccipital part
	43.5	-1.5	19.5	Central Opercular Cortex		1	Heschl's Gyrus (includes H1 and H2)
	46.5	-37.5	-31.5	Inferior Temporal Gyrus; posterior division		1	Cuneal Cortex
	31.5	-30	-34.5	Right V
	-30	-31.5	-36	Left VI
	-51	-39	-30	Inferior Temporal Gyrus; posterior division
	-40.5	-36	-33	Left VI
	-45	-1.5	18	Central Opercular Cortex
	25.5	-10.5	57	Precentral Gyrus
	30	30	-25.5	Frontal Orbital Cortex
	-24	-12	55.5	Precentral Gyrus
	45	-16.5	39	Postcentral Gyrus
	-42	-3	37.5	Precentral Gyrus
	39	-27	1.5	Heschl's Gyrus (includes H1 and H2)
	48	-43.5	6	Middle Temporal Gyrus; temporooccipital part
	18	-18	73.5	Precentral Gyrus
	25.5	58.5	-21	Frontal Pole
	39	-3	-52.5	Inferior Temporal Gyrus; posterior division
	30	3	-52.5	Temporal Fusiform Cortex; anterior division
	-33	-12	51	Precentral Gyrus
	36	-7.5	49.5	Precentral Gyrus
	-43.5	-19.5	39	Postcentral Gyrus
	0	-79.5	19.5	Cuneal Cortex
	15	60	-25.5	Frontal Pole

## Sheet: Pre HDBR vs 7 days post HDBR
	Focal Gray Matter Changes From Pre Bed Rest to 7 Days Post Bed Rest
	X	Y	Z	Primary Region		Counts	BACK TO OVERVIEW
	Gray Matter Decrease
	-46.5	12	-10.5	Temporal Pole		8	Frontal Pole
	-36	18	-9	Insular Cortex		5	Temporal Pole
	-34.5	25.5	0	Insular Cortex		3	Precentral Gyrus
	-22.5	55.5	1.5	Frontal Pole		3	Insular Cortex
	-43.5	42	-4.5	Frontal Pole		3	Cingulate Gyrus; posterior division
	-21	4.5	-27	Temporal Pole		2	Supramarginal Gyrus; anterior division
	42	25.5	0	Frontal Operculum Cortex		2	Left Amygdala
	39	19.5	-9	Insular Cortex		2	Inferior Frontal Gyrus; pars opercularis
	52.5	9	-7.5	Temporal Pole		2	Frontal Orbital Cortex
	51	10.5	-24	Temporal Pole		2	Cingulate Gyrus; anterior division
	55.5	1.5	4.5	Central Opercular Cortex		2	Central Opercular Cortex
	39	10.5	24	Inferior Frontal Gyrus; pars opercularis		1	Supramarginal Gyrus; posterior division
	0	57	-1.5	Frontal Pole		1	Right Caudate
	-1.5	45	-19.5	Frontal Medial Cortex		1	Right Amygdala
	-1.5	40.5	10.5	Cingulate Gyrus; anterior division		1	Postcentral Gyrus
	7.5	49.5	13.5	Paracingulate Gyrus		1	Parietal Operculum Cortex
	6	16.5	1.5	Right Caudate		1	Paracingulate Gyrus
	-7.5	16.5	1.5	Left Caudate		1	Middle Temporal Gyrus; anterior division
	-13.5	-22.5	34.5	Cingulate Gyrus; posterior division		1	Left Caudate
	-13.5	-37.5	33	Cingulate Gyrus; posterior division		1	Inferior Temporal Gyrus; anterior division
	24	58.5	0	Frontal Pole		1	Frontal Operculum Cortex
	45	45	0	Frontal Pole		1	Frontal Medial Cortex
	27	49.5	18	Frontal Pole		1	Cuneal Cortex
	12	-13.5	36	Cingulate Gyrus; anterior division
	12	-37.5	33	Cingulate Gyrus; posterior division
	-30	36	-13.5	Frontal Orbital Cortex
	-19.5	31.5	-15	Frontal Orbital Cortex
	-25.5	51	-12	Frontal Pole
	-40.5	9	16.5	Central Opercular Cortex
	-40.5	13.5	25.5	Inferior Frontal Gyrus; pars opercularis
	-13.5	-6	-18	Left Amygdala
	-22.5	0	-16.5	Left Amygdala
	-52.5	1.5	-19.5	Middle Temporal Gyrus; anterior division
	36	-9	37.5	Precentral Gyrus
	43.5	-7.5	28.5	Postcentral Gyrus
	34.5	37.5	-13.5	Frontal Pole
	-27	-3	42	Precentral Gyrus
	13.5	-6	-16.5	Right Amygdala
	-34.5	-40.5	33	Supramarginal Gyrus; anterior division
	-40.5	-30	33	Supramarginal Gyrus; anterior division
	28.5	-1.5	42	Precentral Gyrus
	42	-27	33	Parietal Operculum Cortex
	49.5	-1.5	-37.5	Inferior Temporal Gyrus; anterior division
	37.5	7.5	-40.5	Temporal Pole
	27	-58.5	24	Cuneal Cortex
	36	-40.5	34.5	Supramarginal Gyrus; posterior division
	Gray Matter Increase
	27	-69	40.5	Lateral Occipital Cortex; superior division		5	Lateral Occipital Cortex; inferior division
	-21	-69	43.5	Lateral Occipital Cortex; superior division		4	Precentral Gyrus
	4.5	-36	48	Precuneous Cortex		3	Lateral Occipital Cortex; superior division
	6	-54	51	Precuneous Cortex		2	Precuneous Cortex
	28.5	-55.5	54	Superior Parietal Lobule		2	Postcentral Gyrus
	37.5	-52.5	49.5	Angular Gyrus		2	Parietal Operculum Cortex
	-36	-40.5	18	Parietal Operculum Cortex		1	Supramarginal Gyrus; posterior division
	-48	-43.5	24	Supramarginal Gyrus; posterior division		1	Supramarginal Gyrus; anterior division
	-6	-69	-12	Left VI		1	Superior Parietal Lobule
	-7.5	-60	-4.5	Left V		1	Right VI
	7.5	-69	-10.5	Right VI		1	Right Thalamus
	48	-34.5	24	Parietal Operculum Cortex		1	Right Crus II
	37.5	-72	3	Lateral Occipital Cortex; inferior division		1	Right Crus I
	33	-82.5	1.5	Lateral Occipital Cortex; inferior division		1	Occipital Pole
	24	-87	3	Occipital Pole		1	Left VI
	13.5	-25.5	16.5	Right Thalamus		1	Left V
	-30	-85.5	3	Lateral Occipital Cortex; inferior division		1	Left I-IV
	-34.5	-76.5	1.5	Lateral Occipital Cortex; inferior division		1	Left Caudate
	-13.5	51	-27	Frontal Pole		1	Frontal Pole
	-16.5	-15	25.5	Left Caudate		1	Angular Gyrus
	22.5	-81	-37.5	Right Crus II
	25.5	-75	-27	Right Crus I
	-48	1.5	18	Precentral Gyrus
	25.5	-27	67.5	Postcentral Gyrus
	-45	-34.5	46.5	Supramarginal Gyrus; anterior division
	-36	-76.5	16.5	Lateral Occipital Cortex; superior division
	-36	-64.5	13.5	Lateral Occipital Cortex; inferior division
	-3	-46.5	-6	Left I-IV
	43.5	1.5	36	Precentral Gyrus
	25.5	-9	57	Precentral Gyrus
	-42	-3	37.5	Precentral Gyrus
	39	-22.5	61.5	Postcentral Gyrus

## Sheet: Pre HDBR vs 12 days post HDBR
	Focal Gray Matter Changes From Pre Bed Rest to 12 Days Post Bed Rest
	X	Y	Z	Primary Region		Counts	BACK TO OVERVIEW
	Gray Matter Decrease
	45	25.5	-3	Frontal Operculum Cortex		9	Frontal Pole
	31.5	21	-13.5	Frontal Orbital Cortex		4	Temporal Pole
	52.5	9	-7.5	Temporal Pole		4	Inferior Frontal Gyrus; pars opercularis
	36	25.5	3	Frontal Operculum Cortex		4	Frontal Orbital Cortex
	54	-1.5	-19.5	Middle Temporal Gyrus; anterior division		4	Cingulate Gyrus; posterior division
	51	10.5	-24	Temporal Pole		3	Precentral Gyrus
	0	55.5	-3	Paracingulate Gyrus		3	Frontal Operculum Cortex
	4.5	49.5	15	Paracingulate Gyrus		2	Supramarginal Gyrus; anterior division
	0	36	16.5	Cingulate Gyrus; anterior division		2	Postcentral Gyrus
	-46.5	12	-10.5	Temporal Pole		2	Paracingulate Gyrus
	-36	19.5	-7.5	Insular Cortex		2	Middle Temporal Gyrus; anterior division
	-36	24	1.5	Frontal Operculum Cortex		1	Right Caudate
	-39	46.5	9	Frontal Pole		1	Right Amygdala
	-45	40.5	3	Frontal Pole		1	Precuneous Cortex
	-27	31.5	-6	Frontal Orbital Cortex		1	Parietal Operculum Cortex
	6	15	3	Right Caudate		1	Middle Temporal Gyrus; posterior division
	-7.5	16.5	3	Left Caudate		1	Left Hippocampus
	-13.5	-21	34.5	Cingulate Gyrus; posterior division		1	Left Caudate
	-13.5	-37.5	33	Cingulate Gyrus; posterior division		1	Lateral Occipital Cortex; inferior division
	22.5	58.5	-1.5	Frontal Pole		1	Insular Cortex
	31.5	52.5	7.5	Frontal Pole		1	Inferior Frontal Gyrus; pars triangularis
	42	49.5	4.5	Frontal Pole		1	Cingulate Gyrus; anterior division
	45	37.5	15	Frontal Pole		1	Central Opercular Cortex
	-55.5	-3	-16.5	Middle Temporal Gyrus; anterior division
	-60	-18	-7.5	Middle Temporal Gyrus; posterior division
	-22.5	55.5	1.5	Frontal Pole
	13.5	-22.5	34.5	Cingulate Gyrus; posterior division
	-39	12	27	Inferior Frontal Gyrus; pars opercularis
	-51	10.5	15	Inferior Frontal Gyrus; pars opercularis
	39	10.5	24	Inferior Frontal Gyrus; pars opercularis
	46.5	13.5	16.5	Inferior Frontal Gyrus; pars opercularis
	36	-9	37.5	Precentral Gyrus
	45	-6	27	Postcentral Gyrus
	31.5	36	-13.5	Frontal Pole
	15	-6	-15	Right Amygdala
	-27	-3	42	Precentral Gyrus
	42	-27	33	Parietal Operculum Cortex
	28.5	-1.5	42	Precentral Gyrus
	-21	4.5	-27	Temporal Pole
	-34.5	-40.5	33	Supramarginal Gyrus; anterior division
	-39	-30	33	Supramarginal Gyrus; anterior division
	-13.5	-7.5	-18	Left Hippocampus
	-33	36	-15	Frontal Orbital Cortex
	-22.5	31.5	-15	Frontal Orbital Cortex
	25.5	-55.5	22.5	Precuneous Cortex
	-40.5	-12	28.5	Postcentral Gyrus
	-42	33	16.5	Inferior Frontal Gyrus; pars triangularis
	13.5	-39	31.5	Cingulate Gyrus; posterior division
	-28.5	49.5	-10.5	Frontal Pole
	51	-81	4.5	Lateral Occipital Cortex; inferior division
	55.5	-16.5	15	Central Opercular Cortex
	Gray Matter Increase
	-4.5	-37.5	48	Precuneous Cortex		6	Precentral Gyrus
	7.5	-36	49.5	Precuneous Cortex		5	Precuneous Cortex
	4.5	-55.5	51	Precuneous Cortex		5	Lateral Occipital Cortex; superior division
	12	-73.5	40.5	Precuneous Cortex		4	Superior Parietal Lobule
	1.5	-21	67.5	Precentral Gyrus		4	Lateral Occipital Cortex; inferior division
	-4.5	-51	49.5	Precuneous Cortex		3	Parietal Operculum Cortex
	27	-67.5	42	Lateral Occipital Cortex; superior division		2	Frontal Pole
	37.5	-54	48	Angular Gyrus		2	Angular Gyrus
	34.5	-37.5	52.5	Superior Parietal Lobule		1	Supramarginal Gyrus; posterior division
	51	-30	49.5	Supramarginal Gyrus; anterior division		1	Supramarginal Gyrus; anterior division
	-22.5	-67.5	45	Lateral Occipital Cortex; superior division		1	Right Thalamus
	-24	-76.5	33	Lateral Occipital Cortex; superior division		1	Right Crus II
	-30	-51	45	Superior Parietal Lobule		1	Right Crus I
	-31.5	-61.5	43.5	Lateral Occipital Cortex; superior division		1	Postcentral Gyrus
	-21	-42	64.5	Postcentral Gyrus		1	Occipital Pole
	-30	-40.5	60	Superior Parietal Lobule		1	Lingual Gyrus
	-37.5	-42	18	Parietal Operculum Cortex		1	Left VI
	-48	-43.5	24	Supramarginal Gyrus; posterior division		1	Cuneal Cortex
	37.5	-72	3	Lateral Occipital Cortex; inferior division
	31.5	-84	3	Lateral Occipital Cortex; inferior division
	24	-90	6	Occipital Pole
	46.5	-34.5	24	Parietal Operculum Cortex
	33	-33	19.5	Parietal Operculum Cortex
	22.5	-81	-37.5	Right Crus II
	30	-76.5	-31.5	Right Crus I
	-28.5	-87	3	Lateral Occipital Cortex; inferior division
	-13.5	51	-27	Frontal Pole
	-19.5	57	-19.5	Frontal Pole
	-6	-69	-10.5	Left VI
	-37.5	-64.5	13.5	Lateral Occipital Cortex; inferior division
	24	-27	67.5	Precentral Gyrus
	28.5	-81	16.5	Lateral Occipital Cortex; superior division
	-7.5	-76.5	33	Cuneal Cortex
	-48	1.5	18	Precentral Gyrus
	-22.5	-27	70.5	Precentral Gyrus
	15	-27	16.5	Right Thalamus
	48	3	28.5	Precentral Gyrus
	-16.5	-55.5	64.5	Superior Parietal Lobule
	52.5	-46.5	40.5	Angular Gyrus
	-42	-3	37.5	Precentral Gyrus
	13.5	-84	1.5	Lingual Gyrus
